# Supplementary material for: The FMN “140s Loop” of Cytochrome P450 Reductase Controls Electron Transfer to Cytochrome P450
Source: Int J Mol Sci. 2021 Sep 30;22(19):10625. doi: 10.3390/ijms221910625 (PMC8508823; doi:10.3390/ijms221910625)
Supplement: Supplementary file 1 [file ijms-22-10625-s001.zip]

Archive with 1 entries (1 files):
- ijms-1383731-supplementary.pdf
